# Supplementary material for: Involvement of MLPK Pathway in Intraspecies Unilateral Incompatibility Regulated by a Single Locus With Stigma and Pollen Factors
Source: G3 (Bethesda). 2013 Apr 1;3(4):719–26. doi: 10.1534/g3.113.005892 (PMC3618358; doi:10.1534/g3.113.005892)
Supplement: Supporting Information [file supp_g3.113.005892_FileS1.xls]

## Sheet: File_S1_seed_production
File S1 The silique length and the number of seeds in each test cross.
Compatible cross		1	2	3	4	5	6		average
silique size(cm)		5.6	4.9	5.2	5.7	6.3	5.1		5.5
number of seed		13	12	17	18	18	14		15.3
Self-incompatible cross		1	2	3	4	5	6	7	8	9		average
silique size(cm)		3.2	2.7	1.9	1.5	3	3.7	2.4	2.2	4.2		2.8
number of seed		2	1	0	0	1	2	0	0	2		0.9
Unilateral incompatible cross		1	2	3	4	5	6	7	8	9	10	11		average
silique size(cm)		4.5	3.5	1.8	2	3.4	4.3	3.2	2.2	4.1	3.1	1.2		3
number of seed		4	2	0	0	0	2	2	0	3	0	0		1.2
