# Supplementary material for: Involvement of MLPK Pathway in Intraspecies Unilateral Incompatibility Regulated by a Single Locus With Stigma and Pollen Factors
Source: G3 (Bethesda). 2013 Apr 1;3(4):719–26. doi: 10.1534/g3.113.005892 (PMC3618358; doi:10.1534/g3.113.005892)
Supplement: Supporting Information [file supp_g3.113.005892_FileS2.xls]

## Sheet: File_S2_SF2_52_phenotype
File S2 SUI phenotypes and S genotypes of SF2-52 segregation lines to S24t or S40t PUI pollen.
	1	2	3	4	5	6	7	8	9	10	11	12	13	14	15	16	17	18	19	20	21	22	23	24	25	26	27	28	29	30	31	32	33	34	35	36	37	38	39	40	41	42	43	44	45	46	47	48	49
SUI phenotype	C	I	I	I	I	I	I	I	I	C	I	I	I	I	C	I	I	C	C	I	I	I	C	C	I	I	C	I	I	C	I	I	C	I	I	I	I	I	I	I	I	C	I	I	I	I	C	C	I
S genotype	H	52	-	H	H	H	H	52	H	H	9	52	9	9	52	52	9	9	H	9	9	H	52	-	-	-	-	-	-	-	-	-	-	-	-	-	-	-	-	-	-	-	-	-	-	-	-	-	-
	97	98	99	100	101	102	103	104	105	106	107	108	109	110	111	112	113	114	115	116	117	118	119	120	121	122	123	124	125	126	127	128	129	130	131	132	133	134	135	136	137	138	139	140	141	142	143	144	145
SUI phenotype	C	I	I	C	I	C	I	I	I	I	C	I	I	I	I	C	I	C	I	I	I	I	I	C	C	I	I	I	I	I	C	I	I	I	I	I	I	I	I	I	C	I	I	I	C	I	I	I	I
S genotype	-	-	-	-	-	-	-	-	-	-	-	-	-	-	-	-	-	-	-	-	-	-	-	-	-	-	-	-	-	-	-	-	-	-	-	-	-	-	-	-	-	-	-	-	-	-	-	-	-
C, compatible to S24t or S40t pollen (non-SUI); I, incompatible to S24t or S40t pollen (SUI).
52, S52-homozygote; 9, S9-homozygote; H, S52/S9-heterozygote; -, not determined.
[truncated: 47 more columns]
