# Supplementary material for: Involvement of MLPK Pathway in Intraspecies Unilateral Incompatibility Regulated by a Single Locus With Stigma and Pollen Factors
Source: G3 (Bethesda). 2013 Apr 1;3(4):719–26. doi: 10.1534/g3.113.005892 (PMC3618358; doi:10.1534/g3.113.005892)
Supplement: Supporting Information [file supp_g3.113.005892_FileS3.xls]

## Sheet: File_S3_SF2_60_phenotype
File S3 SUI phenotypes and S genotypes of SF2-60 segregation lines to S24t or S40t PUI pollen.
	1	2	3	4	5	7	8	9	10	11	12	13	14	15	16	17	18	19	20	21	22	23
SUI phenotype	I	C	I	C	I	I	C	I	I	I	I	I	I	C	I	I	I	I	I	C	C	I
S genotype	H	H	H	H	60	9	60	9	60	60	H	H	H	60	H	9	H	60	60	60	60	9
C, compatible to S24t or S40t pollen (non-SUI); I, incompatible to S24t or S40t pollen (SUI).
60, S60-homozygote; 9, S9-homozygote; H, S60/S9-heterozygote; -, not determined.
