# Supplementary material for: Involvement of MLPK Pathway in Intraspecies Unilateral Incompatibility Regulated by a Single Locus With Stigma and Pollen Factors
Source: G3 (Bethesda). 2013 Apr 1;3(4):719–26. doi: 10.1534/g3.113.005892 (PMC3618358; doi:10.1534/g3.113.005892)
Supplement: Supporting Information [file supp_g3.113.005892_FileS4.xls]

## Sheet: File_S4_BC1F1_phenotype
File S4 SUI phenotypes of (S60-9xS24t) x S24t BC1F1 lines to S40t PUI pollen.
	1	2	3	4	5	6	7	8	9	10	11	12	13	14	15	16	17	18	19	20	21	22	23	24	25	26	27	28	29	30	31	32	33	34	35	36	37	38	39	40	41	42	43	44	45	46	47	48	49
SUI phenotype	C	C	C	I	I	C	I	I	I	C	C	I	I	I	C	I	C	C	I	I	C	C	C	I	I	C	I	C	I	I	I	C	C	C	C	C	C	I	I	I	I	C	I	I	I	I	C	C	I
C, compatible to S40t pollen (non-SUI); I, incompatible to S40t pollen (UI).
[truncated: 43 more columns]
