# Supplementary material for: Involvement of MLPK Pathway in Intraspecies Unilateral Incompatibility Regulated by a Single Locus With Stigma and Pollen Factors
Source: G3 (Bethesda). 2013 Apr 1;3(4):719–26. doi: 10.1534/g3.113.005892 (PMC3618358; doi:10.1534/g3.113.005892)
Supplement: Supporting Information [file supp_g3.113.005892_FileS5.xls]

## Sheet: File_S5_MF2
File S5 S-genotype, MLPK genotype and SUI phenotype of MF2 lines.
	1	2	3	4	5	6	7	8	9	10	11	12	13	14	15	16	17	18	19	20	21	22	23	24	25	26	27	28	29	30	31	32	33	34	35	36	37	38	39	40	41	42	43	44	45	46	47	48	49
S genotype	8/9	8/9	9	8/9	8	8	8	8/9	8/9	8	8	8/9	8/9	8/9	8/9	8/9	8	9	8/9	8	8/9	8/9	9	9	8/9	9	8/9	9	8/9	8/9	8	8/9	9	8/9	8	8	8/9	8/9	9	8	9	8/9	8	9	9	8	8	8/9	8
MLPK genotype	M/m	m/m	M/m	M/M	M/m	M/m	M/m	m/m	M/m	M/M	m/m	M/M	M/m	m/m	m/m	M/M	M/m	M/m	m/m	M/M	M/m	M/M	M/M	M/m	M/M	M/m	M/m	M/M	m/m	M/m	M/M	M/M	M/m	M/M	M/M	M/m	M/m	M/M	M/m	M/M	M/m	M/m	M/M	M/m	m/m	M/m	M/M	M/m	m/m
SUI phenotype	C	C	UI	UI	UI	UI	UI	C	UI	UI	C	UI	UI	C	C	UI	UI	C	C	UI	C	C	C	C	UI	UI	C	C	C	UI	C	UI	C	C	C	UI	UI	C	UI	UI	UI	UI	UI	UI	UI	UI	UI	UI	C
8, S8-homozygote; 9, S9-homozygote; 8/9, S8/S9-heterozygote.
M/M, MLPK-homozygote; m/m, mlpk-homozygote; M/m, MLPK/mlpk-heterozygote.
C, compatible to S40t pollen (non-SUI); UI, incompatible to S40t pollen (UI).
[truncated: 23 more columns]
