# Supplementary material for: Involvement of MLPK Pathway in Intraspecies Unilateral Incompatibility Regulated by a Single Locus With Stigma and Pollen Factors
Source: G3 (Bethesda). 2013 Apr 1;3(4):719–26. doi: 10.1534/g3.113.005892 (PMC3618358; doi:10.1534/g3.113.005892)
Supplement: Supporting Information [file supp_g3.113.005892_FileS6.xls]

## Sheet: File_S6_MF2_2
File S6 SUI phenotypes and S-genotypes of selected mlpk/mlpk plants from MF2 lines.
	2_1	2_2	2_3	2_4	2_5	2_6	2_7	2_8	2_9	2_10	2_11	2_12	2_13	2_14	2_15	2_16	2_17
SUI phenotype	8/9	9	8	9	8/9	8/9	9	8/9	8	9	9	8/9	8	8/9	9	8/9	8
S genotype	m/m	m/m	m/m	m/m	m/m	m/m	m/m	m/m	m/m	m/m	m/m	m/m	m/m	M/M	M/M	M/M	M/M
MLPK genotype	C	C	C	UI	C	C	C	C	C	C	C	C	C	UI	UI	UI	UI
13 plants possessing m/m genotype were selected from MF2 line.
8, S8-homozygote; 9, S9-homozygote; 8/9, S8/S9-heterozygote.
M/M, MLPK-homozygot; M/m, MLPK/mlpk-heterozygote.
C, compatible to S40t pollen (non-SUI); UI, incompatible to S40t pollen (UI).
2_14, 2_15, 2_16, 2_17 were selected for SUI control, which possessing M/M genotype.
